# Supplementary material for: Efficacy and validation of a clinical predictive model for chronic atrophic gastritis in patients: a multi-center retrospective analysis
Source: Front Med (Lausanne). 2025 Jun 19;12:1570893. doi: 10.3389/fmed.2025.1570893 (PMC12222341; doi:10.3389/fmed.2025.1570893)
Supplement: Supplementary file 1 [file Table_1.xlsx]

## Sheet: oddsratio1
Table S1. Unadjusted odds ratios of variates.
Subject characteristic	OR	0.025	0.975	p value
Gender male vs female	1.628	0.915	2.928	0.099
Age	1.02	0.995	1.047	0.121
Education	1.515	0.709	3.279	0.286
Middle school vs Less than primary school	0.937	0.451	1.96	0.861
Upper collage vs Less than primary school	2.896	0.303	23.212	0.316
Marital status married vs single	1.394	0.779	2.506	0.264
Obesity yes vs no	0.295	0.16	0.535	<0.001
HTN yes vs no	0.291	0.154	0.541	<0.001
Depression yes vs no	0.751	0.42	1.345	0.333
Frailty yes vs no	1.897	1.039	3.478	0.037
Drinking consumption yes vs no	1.966	1.063	3.669	0.032
Smoking consumption yes vs no	0.65	0.316	1.302	0.232
Diabetes yes vs no	1.305	0.698	2.444	0.403
Family history yes vs no	17.249	6.077	55.014	<0.001
Dyslipidemia yes vs no	11.757	5.126	28.404	<0.001
HP infection yes vs no	0.331	0.083	1.203	0.103
Glucose mmol/L	1.773	1.293	2.438	<0.001
Cholesterol mmol/L	1.461	1.045	2.07	0.029
Pepsinogen1 μg/L	0.972	0.96	0.983	<0.001
Pepsinogen2 μg/L	0.866	0.801	0.932	<0.001
Gastrin17 pmol/L	0.924	0.852	1.001	0.054
AFP ng/mL	1.02	0.973	1.066	0.399
CEA ng/mL	0.966	0.842	1.061	0.501
CA125 U/mL	1.003	0.982	1.02	0.72
CA199 U/mL	1.004	0.995	1.011	0.23
