# Supplementary material for: Efficacy and validation of a clinical predictive model for chronic atrophic gastritis in patients: a multi-center retrospective analysis
Source: Front Med (Lausanne). 2025 Jun 19;12:1570893. doi: 10.3389/fmed.2025.1570893 (PMC12222341; doi:10.3389/fmed.2025.1570893)
Supplement: Supplementary file 2 [file Table_2.xlsx]

## Sheet: oddsratio2
Table S2. Adjusted odds ratios of variates.
Subject characteristic	OR	0.025	0.975	p value
Depression	0.327	0.194	0.55	<0.001
Drinking consumption	1.742	1.038	2.912	0.035
Family history	16.862	6.711	47.422	<0.001
HP infection	10.1	4.717	22.541	<0.001
Pepsinogen1	0.973	0.962	0.982	<0.001
Pepsinogen2	0.896	0.838	0.956	0.001
Gastrin17	0.904	0.842	0.969	0.005
