# Supplementary material for: Efficacy and validation of a clinical predictive model for chronic atrophic gastritis in patients: a multi-center retrospective analysis
Source: Front Med (Lausanne). 2025 Jun 19;12:1570893. doi: 10.3389/fmed.2025.1570893 (PMC12222341; doi:10.3389/fmed.2025.1570893)
Supplement: Supplementary file 3 [file Table_3.xlsx]

## Sheet: vif1
Table S3. Variance inflation factors of all characteristics.
Characteristics	GVIF	Df	GVIF^(1/(2*Df))
Gender	1.06899	1	1.03392
Age	1.13422	1	1.065
Education	1.18771	2	1.04394
Marital status	1.05672	1	1.02797
Obesity	1.10093	1	1.04925
HTN	1.25369	1	1.11969
Depression	1.11564	1	1.05624
Frailty	1.14193	1	1.06861
Drinking consumption	1.21197	1	1.1009
Smoking consumption	1.16631	1	1.07996
Diabetes	1.22254	1	1.10569
Family history	1.14648	1	1.07074
Dyslipidemia	1.08667	1	1.04243
HP infection	1.51342	1	1.23021
Glucose mmol/L	1.11245	1	1.05473
Cholesterol mmol/L	1.56132	1	1.24953
Pepsinogen I μg/L	1.0821	1	1.04024
Pepsinogen II μg/L	1.03968	1	1.01964
Gastrin 17 pmol/L	1.11387	1	1.0554
AFP ng/mL	1.22307	1	1.10592
CEA ng/mL	1.09287	1	1.04541
CA125 U/mL	1.07851	1	1.03851
CA199 U/mL	1.04168	1	1.02063
