# Supplementary material for: Efficacy and validation of a clinical predictive model for chronic atrophic gastritis in patients: a multi-center retrospective analysis
Source: Front Med (Lausanne). 2025 Jun 19;12:1570893. doi: 10.3389/fmed.2025.1570893 (PMC12222341; doi:10.3389/fmed.2025.1570893)
Supplement: Supplementary file 4 [file Table_4.xlsx]

## Sheet: vif2
Table S4. Variance inflation factors of selected characteristics.
Subject characteristics	vif value2
Depression	1.03333
Drinking consumption	1.02488
Family history	1.05966
HP infection	1.05086
Pepsinogen I	1.03096
Pepsinogen II	1.00251
Gastrin 17	1.05617
